# Supplementary material for: Roles of the membrane-binding motif and the C-terminal domain of RNase E in localization and diffusion in E. coli
Source: eLife. 2025 Nov 7;14:RP105062. doi: 10.7554/eLife.105062 (PMC12594526; doi:10.7554/eLife.105062)
Supplement: Source data 1. [file elife-105062-data1.zip]

Archive with 1 entries (1 files):
- Source Data 1_strainInfo.mat
